# Supplementary material for: Colorimetric Paper Sensor for Food Spoilage Based on Biogenic Amine Monitoring
Source: Biosensors (Basel). 2023 Jan 11;13(1):126. doi: 10.3390/bios13010126 (PMC9855854; doi:10.3390/bios13010126)
Supplement: Supplementary file 1 [file biosensors-13-00126-s001.zip]

Archive with 1 entries (1 files):
- biosensors-2144884-supplementary.pdf
